# Supplementary material for: Knockdown of miR-214 Promotes Apoptosis and Inhibits Cell Proliferation in Nasopharyngeal Carcinoma
Source: PLoS One. 2014 Jan 21;9(1):e86149. doi: 10.1371/journal.pone.0086149 (PMC3897649; doi:10.1371/journal.pone.0086149)
Supplement: Table S1 — (XLS) [file pone.0086149.s001.xls]

## Sheet: Sheet1
Table S1. Associations between Bim and clinicopathologic outcomes of NPC patients
	BIM expression
	Low	High
Characteristics	(n = 114) (%)	(n = 96) (%)	P-value
Age* (years)
≤ 47	52 (46.0)	53 (55.2)
＞47	61 (54.0)	43 (44.8)	0.185
Sex
Female	36 (31.9)	29 (30.2)
Male	77 (68.1)	67 (69.8)	0.797
Clinical stage
Ⅰ+Ⅱ	34 (30.4)	28 (29.2)
Ⅲ+Ⅳ	78 (69.6)	68 (70.8)	0.852
Relapse
No	106 (93.0)	89 (92.7)
Yes	8 (7.0)	7 (7.3)	0.939
Metastasis
No	100 (87.7)	88 (91.7)
Yes	14 (12.3)	8 (8.3)	0.352
WHO histological classification
NKUC	96 (85.0)	71 (74.0)
NKDC	15 (13.2)	23 (24.0)
KSCC	2 (1.8)	2 (2.0)	0.131
*Median age; NPC, nasopharyngeal carcinoma; WHO, World Health Organization; NKUC, nonkeratinized undifferentiated carcinoma; NKDC, nonkeratinized differentiated carcinoma; KSCC, keratinized squamous cell carcinoma.
